# Supplementary material for: Comparative venomics of Psyttalia lounsburyi and P. concolor, two olive fruit fly parasitoids: a hypothetical role for a GH1 β-glucosidase
Source: Sci Rep. 2016 Oct 25;6:35873. doi: 10.1038/srep35873 (PMC5078806; doi:10.1038/srep35873)
Supplement: Supplementary Dataset 1 [file srep35873-s2.xls]

## Sheet: All unisequences
Supplementary Table S2: Unisequences found in proteomics in P. lounsburyi
Unisequence	Putative function	RPKM	Mascot matches		Signal peptide	Blastx NR			Blastx SP			NCBI CDD
			Pl SA	Pl K		Best hit	Accession	E value	Best hit	Accession	E value	Best hit	Accession	E value
Pl_004867		1963.84	31	40	Yes	PREDICTED: uncharacterized protein LOC107039558 [Diachasma alloeum]	XP_015114726.1	6e-52
Pl_009581	Leucine-rich repeat protein	1865.04	11		Yes	hypothetical protein GUITHDRAFT_73681, partial [Guillardia theta CCMP2712]	XP_005829670.1	1e-40	RecName: Full=Leucine-rich repeat-containing protein 15; AltName: Full=Leucine-rich repeat protein induced by beta-amyloid; Short=rLib; Flags: Precursor	LRC15_RAT	1e-29	Leucine rich repeat	pfam13855	1.16e-12
Pl_011877		1538.27	18	36	Yes
Pl_014442		816.501		10	?
Pl_010740	DUF4803 domain-containing protein	738.868	28	76	Yes	PREDICTED: uncharacterized protein LOC107048065 [Diachasma alloeum]	XP_015126510.1	0.0				DUF4803 domain-containing protein	PF16061	5.0e-31
Pl_011340	DUF4803 domain-containing protein	691.218	9	28	Yes	PREDICTED: uncharacterized protein LOC105272972 [Fopius arisanus]	XP_011313503.1	4e-114				DUF4803 domain-containing protein	PF16061	7.9e-49
Pl_002959		659.867		5	Yes	PREDICTED: uncharacterized protein LOC107037856 [Diachasma alloeum]	XP_015112117.1	4e-57
Pl_006410	Neprilysin-like metalloprotease	627.826		37	Yes	PREDICTED: membrane metallo-endopeptidase-like 1 isoform X2 [Diachasma alloeum]	XP_015116946.1	2e-149	Full=Neprilysin-21 [Caenorhabditis elegans]	NPL21_CAEEL	5e-58	Peptidase family M13 includes neprilysin, endothelin-converting enzyme I; M13 family of …	cd08662	2.78e-103
Pl_007365	Heat shock 70 kDa protein	612.537	2	16	No	PREDICTED: heat shock 70 kDa protein cognate 4 [Fopius arisanus]	XP_011308971.1	0.0	Full=Heat shock 70 kDa protein cognate 4; Short=Hsc 70-4 [Manduca sexta]	HSP7D_MANSE	0.0	Nucleotide-Binding Domain of the sugar kinase/HSP70/actin superfamily	cl17037	0.0
Pl_003816	DUF4803 domain-containing protein	574.507	2	33	Yes	PREDICTED: uncharacterized protein LOC107038021 [Diachasma alloeum]	XP_015112371.1	4e-27				DUF4803 domain-containing protein	PF16061	3.7e-38
Pl_006199	DUF4803 domain-containing protein	476.038	38	115	Yes	PREDICTED: uncharacterized protein LOC107048052 [Diachasma alloeum]	XP_015126498.1	0.0				DUF4803 domain-containing protein	PF16061	1.7e-31
Pl_002819	GH1 β-glucosidase	272.37	13	80	?	PREDICTED: myrosinase 1-like [Diachasma alloeum]	XP_015114238.1	0.0	Full=Myrosinase 1; AltName: Full=Beta-glucosidase 1; AltName: Full=Beta-thioglucosidase 1; AltName: Full=Beta-thioglucosidase glucohydrolase 1; AltName: Full=Sinigrinase 1; AltName: Full=Thioglucosidase 1	MYRO1_BREBR	4e-54	Beta-glucosidase/6-phospho-beta-glucosidase/beta-galactosidase [Carbohydrate transport and …	cl01046	3.14e-93
Pl_010491	Calreticulin	263.423		1	?	PREDICTED: calreticulin [Fopius arisanus]	XP_011311869.1	1e-173	Full=Calreticulin; Flags: Precursor [Bombyx mori]	CALR_BOMMO	2e-143	Calreticulin family	pfam00262	6.85e-107
Pl_002333		242.497	3	87	Yes	PREDICTED: uncharacterized protein LOC105268998 [Fopius arisanus]	XP_011307256.1	2e-58
Pl_014829	Reprolysin-like metalloprotease	186.319		8	?	PREDICTED: uncharacterized protein LOC107042957, partial [Diachasma alloeum]	XP_015119711.1	2e-65	Full=Venom metalloproteinase 3; Short=EpMP3 [Eulophus pennicornis]	VMP03_EULPE	2e-10	Zinc-dependent metalloprotease. This super-family of metalloproteases contains two major …	cl00064	1.37e-12
Pl_002212		143.39		3	Yes	PREDICTED: uncharacterized protein LOC107048036 [Diachasma alloeum]	XP_015126472.1	2e-10
Pl_006057	Pancreatic lipase-like	135.897		1	?	PREDICTED: phospholipase A1-like [Diachasma alloeum]	XP_015116858.1	2e-102	Full=Pancreatic lipase-related protein 2; Short=PL-RP2; AltName: Full=Galactolipase; Flags: Precursor [Myocastor coypus]	LIPR2_MYOCO	2e-31	Lipase. Lipases are esterases that can hydrolyze long-chain acyl-triglycerides into di- and …	cl14883	4.08e-67
Pl_013024	Neprilysin-like	115.209		10	?	PREDICTED: phosphate-regulating neutral endopeptidase-like [Fopius arisanus]	XP_011304084.1	0.0	Full=Neprilysin-11 [Caenorhabditis elegans]	NPL11_CAEEL	3e-133	Peptidase family M13 includes neprilysin, endothelin-converting enzyme I	cd08662	0.0
Pl_014435	Protein disulfide isomerase*	112.79			Yes	PREDICTED: protein disulfide-isomerase [Diachasma alloeum]	XP_015122546.1	0.0	Full=Protein disulfide-isomerase	PDI_DROME	0.0	protein disulfide isomerase, eukaryotic	TIGR01130	3.33e-172
Pl_014734	Heat shock 70 kDa protein	85.4522	19	5	?	PREDICTED: heat shock 70 kDa protein cognate 3 [Diachasma alloeum]	XP_015112461.1	0.0	Full=Heat shock 70 kDa protein cognate 3; AltName: Full=78 kDa glucose-regulated protein homolog; AltName: Full=GRP 78; AltName: Full=Heat shock protein cognate 72; Flags: Precursor [Drosophila melanogaster]	HSP7C_DROME	0.0	Nucleotide-Binding Domain of the sugar kinase/HSP70/actin superfamily	cl17037	0.0
Pl_002507	Protein disulfide-isomerase	63.7704		3	Yes	PREDICTED: protein disulfide-isomerase A6 [Fopius arisanus]	XP_011301143.1	0.0	Full=Protein disulfide-isomerase A6; AltName: Full=Calcium-binding protein 1; Short=CaBP1; AltName: Full=Protein disulfide isomerase P5; AltName: Full=Thioredoxin domain-containing protein 7; Flags: Precursor [Rattus norvegicus]	PDIA6_RAT	5e-171	P5 family, C-terminal redox inactive TRX-like domain	cd02983	2.40e-65
Pl_008373	Endoplasmin	40.8532		8	Yes	PREDICTED: endoplasmin [Diachasma alloeum]	XP_015116337.1	0.0	Full=Endoplasmin; AltName: Full=94 kDa glucose-regulated protein; Short=GRP-94; AltName: Full=Heat shock protein 90 kDa beta member 1; Flags: Precursor [Bos taurus]	ENPL_BOVIN	0.0	Hsp90 protein	cl20204	0.0
Pl_003563	DUF4803 domain-containing protein	35.9477		6	Yes	PREDICTED: uncharacterized protein LOC107039505 [Diachasma alloeum]	XP_015114636.1	2e-111				DUF4803 domain-containing protein	PF16061	1.4e-56
Pl_003140	Alpha-actinin	34.3003		1	No	PREDICTED: alpha-actinin, sarcomeric isoform X1 [Fopius arisanus]	XP_011308119.1	0.0	Full=Alpha-actinin, sarcomeric; AltName: Full=F-actin cross-linking protein [Drosophila melanogaster]	ACTN_DROME	0.0
Pl_004453	Actin 5C	26.4899	4		No	PREDICTED: actin-5C [Bombus terrestris]	XP_003396989.1	0.0	Full=Actin-5C; Flags: Precursor [Drosophila melanogaster]	ACT1_DROME	0.0
Pl_011829	Protein disulfide-isomerase	22.7443	9	7	Yes	PREDICTED: protein disulfide-isomerase A3 [Fopius arisanus]	XP_011302665.1	0.0	Full=Protein disulfide-isomerase A3; AltName: Full=Endoplasmic reticulum resident protein 57; Short=ER protein 57; Short=ERp57; AltName: Full=Endoplasmic reticulum resident protein 60; Short=ER protein 60; Short=ERp60; Flags: Precursor [Chlorocebus aethiops]	PDIA3_CHLAE	2e-141	protein disulfide isomerase, eukaryotic	TIGR01130	0.0
Pl_001931	Puromycin-sensitive aminopeptidase	21.0838		6	?	PREDICTED: puromycin-sensitive aminopeptidase isoform X2 [Diachasma alloeum]	XP_015116565.1	0.0	Full=Puromycin-sensitive aminopeptidase; Short=PSA; AltName: Full=Cytosol alanyl aminopeptidase; Short=AAP-S [Homo sapiens]	PSA_HUMAN	0.0	Peptidase M1 Aminopeptidase N family incudes tricorn interacting factor F3, Endoplasmic …	cd09601	0.0
Pl_007984	Enolase	17.0205		2	?	PREDICTED: enolase [Diachasma alloeum]	XP_015117515.1	0.0	Full=Enolase; AltName: Full=2-phospho-D-glycerate hydro-lyase; AltName: Full=2-phosphoglycerate dehydratase [Drosophila melanogaster]	ENO_DROME	0.0	Enolase: Enolases are homodimeric enzymes that catalyse the reversible dehydration of …	cd03313	0.0
Pl_000005	Transitional endoplasmic reticulum ATPase TER94	16.7069		2	No	PREDICTED: transitional endoplasmic reticulum ATPase TER94 [Fopius arisanus]	XP_011299904.1	0.0	Full=Transitional endoplasmic reticulum ATPase TER94; AltName: Full=Valosin-containing protein homolog [Drosophila melanogaster]	TERA_DROME	0.0
Pl_009978	threonine--tRNA ligase	12.91	1		No	PREDICTED: threonine--tRNA ligase, cytoplasmic isoform X2 [Fopius arisanus]	XP_011298382.1	0.0	Full=Threonine--tRNA ligase, cytoplasmic; AltName: Full=Threonyl-tRNA synthetase; Short=ThrRS [Mus musculus]	SYTC_MOUSE	0.0
Pl_001568	Phosphoglucomutase-2	10.0853		2	No	PREDICTED: phosphoglucomutase-2 [Fopius arisanus]	XP_011310787.1	0.0	Full=Phosphoglucomutase-2; Short=PGM 2; AltName: Full=Glucose phosphomutase 2; AltName: Full=Phosphodeoxyribomutase; AltName: Full=Phosphopentomutase [Homo sapiens]	PGM2_HUMAN	0.0
Pl_011015	Arginine kinase-like protein	6.13047		5	?	PREDICTED: arginine kinase isoform X2 [Diachasma alloeum]	XP_015121224.1	0.0	Full=Arginine kinase; Short=AK	KARG_APIME	e-141	Phosphagen (guanidino) kinases such as arginine kinase and similar enzymes	cd07932	1.75e-156
Pl_010713	Phosphoglucomutase-1	4.41684		1	No	PREDICTED: phosphoglucomutase [Fopius arisanus]	XP_011300092.1	0.0	Full=Phosphoglucomutase; Short=PGM; AltName: Full=Glucose phosphomutase [Drosophila melanogaster]	PGM_DROME	0.0
Pl_010999		2.55633		13	?
Pl_009261	Venom carboxylesterase	2.43195		4	?	PREDICTED: venom carboxylesterase-6-like [Diachasma alloeum]	XP_015121789.1	0.0	Full=Venom carboxylesterase-6; AltName: Allergen=Api m 8; Flags: Precursor [Apis mellifera]	EST6_APIME	2e-127	Carboxylesterase family	pfam00135	3.67e-109
Pl_000063	Serpin	2.2811	10	4	?	PREDICTED: antichymotrypsin-2-like [Diachasma alloeum]	XP_015120892.1	1e-97	Full=Alaserpin; AltName: Full=Serpin-1; Flags: Precursor	SERA_MANSE	6e-32	SERine Proteinase INhibitors (serpins) exhibit conformational polymorphism shifting from …	cl00137	1.26e-56
Pl_012461	Leucine-rich repeat protein	2.02355		6	?	PREDICTED: uncharacterized protein LOC107042960 [Diachasma alloeum]	XP_015119713.1	4e-132	Full=Leucine-rich repeat-containing G-protein coupled receptor 5; Flags: Precursor [Bos taurus]	LGR5_BOVIN	7e-20	Leucine rich repeat	pfam13855	2.27e-12
Pl_013792	Neprilysin-like metalloprotease	1.47262		2	?	PREDICTED: neprilysin-1-like [Diachasma alloeum]	XP_015113420.1	0.0	Full=Neprilysin-11 [Caenorhabditis elegans]	NPL11_CAEEL	1e-77	Peptidase family M13 includes neprilysin, endothelin-converting enzyme I	cd08662	3.26e-138
Pl_004270	Glycogen phosphorylase	1.30615		5	?	PREDICTED: glycogen phosphorylase [Diachasma alloeum]	XP_015120639.1	0.0	Full=Glycogen phosphorylase, muscle form; AltName: Full=Myophosphorylase [Mus musculus]	PYGM_MOUSE	0.0	This is a family of oligosaccharide phosphorylases. It includes yeast and mammalian glycogen …	cd04300	0.0
*Protein not found in the proteomic analysis but with RPKM > 50 and for which an homolog was found in P. concolor.
