# Supplementary material for: Comparative venomics of Psyttalia lounsburyi and P. concolor, two olive fruit fly parasitoids: a hypothetical role for a GH1 β-glucosidase
Source: Sci Rep. 2016 Oct 25;6:35873. doi: 10.1038/srep35873 (PMC5078806; doi:10.1038/srep35873)
Supplement: Supplementary Dataset 2 [file srep35873-s3.xls]

## Sheet: All unisequences
Supplementary Table S3: Unisequences found in proteomics in P. concolor.
Unisequence	Putative function	RPKM	Mascot matches	Signal peptide	Blastx NR			Blastx SP			NCBI CDD
					Best hit	Accession	E value	Best hit	Accession	E value	Best hit	Accession	E value
Pc_013625	DUF4803 domain-containing protein	3110.46	59	?	PREDICTED: uncharacterized protein LOC107038021 [Diachasma alloeum]	XP_015112371.1	4e-101				DUF4803 domain-containing protein	PF16061	1.2e-39
Pc_015919		1626.4	12	?
Pc_009390		1583.31	210	Yes	PREDICTED: uncharacterized protein LOC107039558 [Diachasma alloeum]	XP_015114726.1	4e-52
Pc_006379		1507.73	8	?	PREDICTED: uncharacterized protein LOC105268998 [Fopius arisanus]	XP_011307256.1	3e-11
Pc_012023		1428.59	34	?	PREDICTED: uncharacterized protein LOC107037859 isoform X2 [Diachasma alloeum]	XP_015112122.1	6e-08
Pc_012375	Reprolysin-like metalloprotease	1326.3	8	?	PREDICTED: A disintegrin and metalloproteinase with thrombospondin motifs gon-1-like isoform X1 [Diachasma alloeum]	XP_015126430.1	8e-55
Pc_001157	GH1 β-glucosidase	1196.52	84	Yes	PREDICTED: myrosinase 1-like [Diachasma alloeum]	XP_015114238.1	0.0	Full=Myrosinase 1; AltName: Full=Beta-glucosidase 1; AltName: Full=Beta-thioglucosidase 1; AltName: Full=Beta-thioglucosidase glucohydrolase 1; AltName: Full=Sinigrinase 1; AltName: Full=Thioglucosidase 1	MYRO1_BREBR	6e-120	Glycosyl hydrolase family 1	pfam00232	1.31e-139
Pc_006098	Neprilysin-like metalloprotease	1178.46	47	?	PREDICTED: membrane metallo-endopeptidase-like 1 isoform X2 [Diachasma alloeum]	XP_015116946.1	0.0	Full=Neprilysin-11 [Caenorhabditis elegans]	NPL11_CAEEL	5e-136	Peptidase family M13 includes neprilysin, endothelin-converting enzyme I	cd08662	0.0
Pc_014667	DUF4803 domain-containing protein	1152.41	9	Yes	PREDICTED: uncharacterized protein LOC107038021 [Diachasma alloeum]	XP_015112371.1	3e-111				DUF4803 domain-containing protein	PF16061	1.8e-33
Pc_010911	DUF4803 domain-containing protein	947.92	71	Yes	PREDICTED: uncharacterized protein LOC105272972 [Fopius arisanus]	XP_011313503.1	2e-57				DUF4803 domain-containing protein	PF16061	8.3e-36
Pc_005851	Heat shock 70 kDa protein	634.612	4	No	PREDICTED: heat shock 70 kDa protein cognate 4 [Fopius arisanus]	XP_011308971.1	0.0	Full=Heat shock 70 kDa protein cognate 4; Short=Hsc 70-4 [Manduca sexta]	HSP7D_MANSE	0.0
Pc_002246	Phospholipase A2	580.773	3	?	PREDICTED: phospholipase A2-like [Microplitis demolitor]	XP_008551155.1	3e-16	Full=Phospholipase A2 large subunit; Short=HfPLA2, partial [Heterometrus fulvipes]	PA2_HETFU	9e-11	PLA2_like: Phospholipase A2, a super-family of secretory and cytosolic enzymes	cl05417	1.46e-21
Pc_016344	Elongation factor 1-alpha 1	484.486	10	No	PREDICTED: elongation factor 1-alpha [Fopius arisanus]	XP_011304459.1	0.0	Full=Elongation factor 1-alpha 1; Short=EF-1-alpha-1; AltName: Full=50 kDa female-specific protein [Drosophila melanogaster]	EF1A1_DROME	0.0
Pc_014641	DUF4803 domain-containing protein	441.521	57	Yes	PREDICTED: uncharacterized protein LOC107048052 [Diachasma alloeum]	XP_015126498.1	0.0				DUF4803 domain-containing protein	PF16061	2.7e-31
Pc_007330	Annexin	360.783	16	Yes	Annexin A1 isoform p37, partial [Tinamus guttatus]	KGL81118.1	3e-31	Full=Annexin A1 isoform p35; AltName: Full=Annexin I isoform p35; AltName: Full=Calpactin II; AltName: Full=Calpactin-2; AltName: Full=Chromobindin-9; AltName: Full=Lipocortin I; AltName: Full=Phospholipase A2 inhibitory protein [Columba livia]	ANX11_COLLI	0.03e-27	Annexin	pfam00191	2.74e-15
Pc_009900	Serine carboxypeptidase	346.132	5	Yes	PREDICTED: retinoid-inducible serine carboxypeptidase-like isoform X2 [Fopius arisanus]	XP_011299445.1	2e-159	Full=Retinoid-inducible serine carboxypeptidase; AltName: Full=Serine carboxypeptidase 1; Flags: Precursor [Mus musculus]	RISC_MOUSE	4e-77	Serine carboxypeptidase	pfam00450	4.68e-77
Pc_014697	Protein disulfide isomerase	259.625	32	Yes	PREDICTED: protein disulfide-isomerase [Diachasma alloeum]	XP_015122546.1	0.0	Full=Protein disulfide-isomerase; Short=PDI; Short=dPDI; Flags: Precursor [Drosophila melanogaster]	PDI_DROME	0.0	protein disulfide isomerase, eukaryotic	TIGR01130	4.73e-178
Pc_002889	DUF4803 domain-containing protein	243.186	2	Yes	PREDICTED: uncharacterized protein LOC107043599 [Diachasma alloeum]	XP_015120640.1	1e-129				DUF4803 domain-containing protein	PF16061	3.1e-59
Pc_015292	Calreticulin	236.325	3	Yes	PREDICTED: calreticulin isoform X2 [Diachasma alloeum]	XP_015117757.1	0.0	Full=Calreticulin; Flags: Precursor [Bombyx mori]	CALR_BOMMO	1e-164	Calreticulin family
Pc_008008	Heat shock 70 kDa protein	227.979	43	Yes	PREDICTED: heat shock 70 kDa protein cognate 3 [Diachasma alloeum]	XP_015112461.1	0.0	Full=Heat shock 70 kDa protein cognate 3; AltName: Full=78 kDa glucose-regulated protein homolog; AltName: Full=GRP 78; AltName: Full=Heat shock protein cognate 72; Flags: Precursor [Drosophila melanogaster]	HSP7C_DROME	0.0	Nucleotide-binding domain of human HSPA5 and similar proteins	cd10241	0.0
Pc_000224	Aldose reductase	202.128	1	No	PREDICTED: aldose reductase-like [Fopius arisanus]	XP_011307499.1	3e-169	Full=Aldose reductase; Short=AR; AltName: Full=20-alpha-hydroxysteroid dehydrogenase; Short=20-alpha-HSD; AltName: Full=Aldehyde reductase	ALDR_BOVIN	1e-101
Pc_010489	Protein disulfide isomerase	199.42	13	Yes	PREDICTED: protein disulfide-isomerase A3 [Fopius arisanus]	XP_011302665.1	0.0	Full=Protein disulfide-isomerase A3; AltName: Full=Endoplasmic reticulum resident protein 57; Short=ER protein 57; Short=ERp57; AltName: Full=Endoplasmic reticulum resident protein 60; Short=ER protein 60; Short=ERp60; Flags: Precursor [Chlorocebus aethiops]	PDIA3_CHLAE	2e-149	protein disulfide isomerase, eukaryotic	TIGR01130	0.0
Pc_000396	Actin-5C	103.714	10	No	actin 5C, isoform B [Drosophila melanogaster]	NP_511052.1	0.0	Full=Actin-5C; Flags: Precursor [Drosophila melanogaster]	ACT1_DROME	0.0
Pc_009911	Leucine-rich repeat protein	102.935	1	Yes	PREDICTED: carboxypeptidase N subunit 2-like [Diachasma alloeum]	XP_015109318.1	5e-115	Full=Leucine-rich alpha-2-glycoprotein; Short=LRG; Flags: Precursor [Homo sapiens]	A2GL_HUMAN	4e-14	Leucine rich repeat	pfam13855	3.91e-09
Pc_007769	Protein disulfide isomerase*	60.85			PREDICTED: protein disulfide-isomerase A6 [Fopius arisanus]	XP_011301143.1	0.0	Full=Protein disulfide-isomerase A6	PDIA6_PONAB	3e-173	P5 family, C-terminal redox inactive TRX-like domain	cd02983	4.44e-64
Pc_012029	Glyceraldehyde-3-phosphate dehydrogenase 2	58.5767	3	No	PREDICTED: glyceraldehyde-3-phosphate dehydrogenase 2 [Fopius arisanus]	XP_011305510.1	0.0	Full=Glyceraldehyde-3-phosphate dehydrogenase 2; AltName: Full=Glyceraldehyde-3-phosphate dehydrogenase II; Short=GAPDH II [Drosophila pseudoobscura pseudoobscura]	G3P2_DROPS	0.0
Pc_009146	Enolase	53.5141	9	?	PREDICTED: enolase [Diachasma alloeum]	XP_015117515.1	0.0	Full=Enolase; AltName: Full=2-phospho-D-glycerate hydro-lyase; AltName: Full=2-phosphoglycerate dehydratase [Drosophila melanogaster]	ENO_DROME	0.0	Enolase	cd03313	0.0
Pc_007703	14-3-3 protein zeta	51.7363	4	No	PREDICTED: 14-3-3 protein zeta isoform X1 [Microplitis demolitor]	XP_008543380.1	3e-166	Full=14-3-3 protein zeta	1433Z_BOMMO	2e-159
Pc_015675	Leucine-rich repeat protein	39.6446	3	Yes	hypothetical protein CAOG_07756 [Capsaspora owczarzaki ATCC 30864]	XP_004342829.2	1e-75	Full=Insulin-like growth factor-binding protein complex acid labile subunit; Short=ALS; Flags: Precursor [Papio hamadryas]	ALS_PAPHA	7e-39	Leucine-rich repeats (LRRs), ribonuclease inhibitor (RI)-like subfamily	cd00116	1.41e-10
Pc_006299	Rab GDP dissociation inhibitor alpha	37.6913	2	No	PREDICTED: rab GDP dissociation inhibitor alpha [Fopius arisanus]	XP_011297710.1	0.0	Full=Rab GDP dissociation inhibitor alpha; Short=Rab GDI alpha; AltName: Full=Guanosine diphosphate dissociation inhibitor 1; Short=GDI-1; AltName: Full=SMG p25A GDI [Bos taurus]	GDIA_BOVIN	0.0
Pc_002924	Ezrin/radixin/moesin family	36.8751	3	?	PREDICTED: moesin/ezrin/radixin homolog 1 isoform X3 [Diachasma alloeum]	XP_015127947.1	0.0	Full=Moesin/ezrin/radixin homolog 1 [Drosophila pseudoobscura pseudoobscura]	MOEH_DROPS	0.0	ERM family FERM domain C-lobe/F3	cd13194	5.86e-73
Pc_007867	Serpin	32.846	12	Yes	PREDICTED: antichymotrypsin-2-like [Diachasma alloeum]	XP_015120892.1	0.0	Full=Alpha-1-antiproteinase F; Short=APF; AltName: Full=Alpha-1-antitrypsin; AltName: Full=Alpha-1-proteinase inhibitor; Flags: Precursor	A1AF_RABIT	1e-53	SERine Proteinase INhibitors (serpins) exhibit conformational polymorphism shifting from …	cd00172	4.20e-127
Pc_000616	Neprilysin-like metalloprotease	29.371	5	?	PREDICTED: membrane metallo-endopeptidase-like 1 isoform X2 [Fopius arisanus]	XP_011312064.1	3e-43	Full=Neprilysin-21 [Caenorhabditis elegans]	NPL21_CAEEL	1e-14
Pc_005795	Transaldolase	18.4967	1	No	PREDICTED: transaldolase [Fopius arisanus]	XP_011313969.1	0.0	Full=Transaldolase [Rattus norvegicus]	TALDO_RAT	1e-163
Pc_011086	Lambda-crystallin homolog	13.2106	4	No	PREDICTED: lambda-crystallin homolog [Fopius arisanus]	XP_011303705.1	0.0	Full=Lambda-crystallin homolog; AltName: Full=L-gulonate 3-dehydrogenase; Short=Gul3DH [Mus musculus]	CRYL1_MOUSE	5e-103
Pc_016110	Aldehyde dehydrogenase	12.6927	4	?	PREDICTED: aldehyde dehydrogenase X, mitochondrial [Diachasma alloeum]	XP_015110396.1	0.0	Full=Aldehyde dehydrogenase X, mitochondrial; AltName: Full=Aldehyde dehydrogenase 5; AltName: Full=Aldehyde dehydrogenase family 1 member B1; Flags: Precursor [Homo sapiens]	AL1B1_HUMAN	0.0	Peptidase family M13 includes neprilysin, endothelin-converting enzyme I	cd08662	5.10e-30
Pc_003971	FAM203 family protein	11.5574	2	No	PREDICTED: protein HGH1 homolog [Fopius arisanus]	XP_011305598.1	0.0	Full=FAM203 family protein CG6073 [Drosophila melanogaster]	FA203_DROME	1e-94
Pc_005686	Leucine-rich repeat protein	5.03359	1	?	PREDICTED: leucine-rich repeats and immunoglobulin-like domains protein 1 [Diachasma alloeum]	XP_015110041.1	2e-102	Full=Platelet glycoprotein V; Short=GPV; AltName: Full=Glycoprotein 5; AltName: CD_antigen=CD42d; Flags: Precursor [Mus musculus]	GPV_MOUSE	8e-20	Leucine rich repeat	pfam13855	3.41e-09
Pc_007684	Leucine-rich repeat protein	4.48659	1	?	PREDICTED: leucine-rich repeat-containing protein let-4-like [Diachasma alloeum]	XP_015114019.1	3e-92	Full=Insulin-like growth factor-binding protein complex acid labile subunit; Short=ALS; Flags: Precursor [Rattus norvegicus]	ALS_RAT	1e-16	Leucine rich repeat	pfam13855	1.25e-09
Pc_009846	Adenosylhomocysteinase	2.31241	3	?	PREDICTED: adenosylhomocysteinase [Diachasma alloeum]	XP_015109366.1	1e-58	Full=Adenosylhomocysteinase; Short=AdoHcyase; AltName: Full=S-adenosyl-L-homocysteine hydrolase [Anopheles gambiae]	SAHH_ANOGA	7e-47	Formate/glycerate dehydrogenases, D-specific 2-hydroxy acid dehydrogenases and related …	cl17240	2.45e-64
*Protein not found in the proteomic analysis but with RPKM > 50 and for which an homolog was found in P. lounsburyi.
